# Supplementary material for: Synthesis, the Reversible Isostructural Phase Transition, and the Dielectric Properties of a Functional Material Based on an Aminobenzimidazole–Iron Thiocyanate Complex
Source: Int J Mol Sci. 2024 Aug 21;25(16):9064. doi: 10.3390/ijms25169064 (PMC11354588; doi:10.3390/ijms25169064)
Supplement: Supplementary file 1 [file ijms-25-09064-s001.zip]

Archive with 1 entries (1 files):
- ijms-3111335-supplementary.pdf
